# Supplementary material for: Longitudinal Assessment of Oxidative Stress Biomarkers During Physiological Pregnancy and Their Relevance for Maternal Healthcare
Source: Healthcare (Basel). 2026 Jun 27;14(13):1878. doi: 10.3390/healthcare14131878 (PMC13361728; doi:10.3390/healthcare14131878)
Supplement: Supplementary file 1 [file healthcare-14-01878-s001.zip]

Archive with 2 entries (2 files):
- Figures and tables.pdf
- methods.pdf
